# Supplementary material for: Allergen Content of Therapeutic Preparations for Allergen-Specific Immunotherapy of European Paper Wasp Venom Allergy
Source: Toxins (Basel). 2022 Apr 15;14(4):284. doi: 10.3390/toxins14040284 (PMC9031911; doi:10.3390/toxins14040284)
Supplement: Supplementary file 1 [file toxins-14-00284-s001.zip]

Archive with 1 entries (1 files):
- toxins-1644051-supplementary.pdf
